# Supplementary material for: Lymphocyte Subpopulations Associated with Neutralizing Antibody Levels of SARS-CoV-2 for COVID-19 Vaccination
Source: Vaccines (Basel). 2022 Sep 17;10(9):1550. doi: 10.3390/vaccines10091550 (PMC9501134; doi:10.3390/vaccines10091550)
Supplement: Supplementary file 1 [file vaccines-10-01550-s001.zip]

Archive with 1 entries (1 files):
- vaccines-1896852-supplementary.pdf
